# Supplementary material for: Thermal Control Using Far-Infrared Irradiation for Producing Deglycosylated Bioactive Compounds from Korean Ginseng Leaves
Source: Molecules. 2022 Jul 26;27(15):4782. doi: 10.3390/molecules27154782 (PMC9331281; doi:10.3390/molecules27154782)
Supplement: Supplementary file 1 [file molecules-27-04782-s001.zip]

Archive with 1 entries (1 files):
- molecules-1814215-supplementary.pdf
